# Supplementary material for: Influences of the Reaction Temperature and Catalysts on the Pyrolysis Product Distribution of Lignocellulosic Biomass (Aspen Wood and Rice Husk)
Source: Polymers (Basel). 2023 Jul 21;15(14):3104. doi: 10.3390/polym15143104 (PMC10383021; doi:10.3390/polym15143104)
Supplement: Supplementary file 1 [file polymers-15-03104-s001.zip]

Archive with 1 entries (1 files):
- polymers-2452897-supplementary.pdf
